# Supplementary material for: A warm-up strategy with or without voluntary contraction on athletic performance, lower-leg temperature, and blood lactate concentration
Source: PLoS One. 2024 Jan 11;19(1):e0295537. doi: 10.1371/journal.pone.0295537 (PMC10783781; doi:10.1371/journal.pone.0295537)
Supplement: S1 Data — (XLSX) [file pone.0295537.s001.xlsx]

## Sheet: sprint_jump
subject	condition	time	sprint	jump
1	passive	1	3	48.26
1	passive	2	2.99	45.72
1	passive	3	2.98	45.72
1	passive	4	2.98	48.26
1	passive	5	2.93	44.45
1	passive	6	2.94	46.99
1	passive	7	2.96	46.99
1	passive	8	2.97	46.99
1	passive	9	3.02	45.72
1	passive	10	2.99	44.45
1	active	1	3	45.72
1	active	2	2.98	45.72
1	active	3	3	44.45
1	active	4	2.97	46.99
1	active	5	3.01	46.99
1	active	6	2.96	46.99
1	active	7	2.94	45.72
1	active	8	2.94	46.99
1	active	9	2.98	45.72
1	active	10	3	45.72
2	passive	1	3.18	48.26
2	passive	2	3.09	46.99
2	passive	3	3.3	46.99
2	passive	4	3.22	46.99
2	passive	5	3.23	48.26
2	passive	6	3.11	48.26
2	passive	7	3.27	44.45
2	passive	8	3.26	48.26
2	passive	9	3.44	48.26
2	passive	10	3.27	49.53
2	active	1	3.25	48.26
2	active	2	3.14	46.99
2	active	3	3.1	46.99
2	active	4	3.12	50.8
2	active	5	3.09	50.8
2	active	6	3.09	49.53
2	active	7	3.09	50.8
2	active	8	3.09	48.26
2	active	9	2.99	46.99
2	active	10	3.01	49.53
3	passive	1	3.08	43.18
3	passive	2	3.07	45.72
3	passive	3	3.1	43.18
3	passive	4	3.05	43.18
3	passive	5	3.12	41.91
3	passive	6	3.07	45.72
3	passive	7	3.09	43.18
3	passive	8	3.04	43.18
3	passive	9	3.06	44.45
3	passive	10	3.05	44.45
3	active	1	3.16	41.91
3	active	2	3.21	39.37
3	active	3	3.02	41.91
3	active	4	3.21	40.64
3	active	5	3.15	43.18
3	active	6	3.2	43.18
3	active	7	3.21	41.91
3	active	8	3.12	41.91
3	active	9	3.22	41.91
3	active	10	3.09	41.91
4	passive	1	3.2	50.8
4	passive	2	2.8	50.8
4	passive	3	2.81	57.15
4	passive	4	2.8	57.15
4	passive	5	2.73	54.61
4	passive	6	2.75	55.88
4	passive	7	2.89	53.34
4	passive	8	2.87	55.88
4	passive	9	2.88	57.15
4	passive	10	2.89	55.88
4	active	1	2.82	55.88
4	active	2	2.87	57.15
4	active	3	2.78	55.88
4	active	4	2.78	49.53
4	active	5	2.79	57.15
4	active	6	2.8	55.88
4	active	7	2.82	55.88
4	active	8	2.82	55.88
4	active	9	2.86	57.15
4	active	10	2.81	55.88
5	passive	1	2.92	48.26
5	passive	2	2.93	41.91
5	passive	3	2.93	45.72
5	passive	4	2.93	46.99
5	passive	5	2.86	44.45
5	passive	6	2.64	45.72
5	passive	7	2.96	43.18
5	passive	8	3.02	45.72
5	passive	9	2.88	46.99
5	passive	10	2.99	45.72
5	active	1	2.92	43.18
5	active	2	2.91	44.45
5	active	3	2.88	44.45
5	active	4	2.8	45.72
5	active	5	2.9	46.99
5	active	6	2.92	44.45
5	active	7	2.93	46.99
5	active	8	3.03	45.72
5	active	9	2.91	45.72
5	active	10	2.94	45.72
6	passive	1	2.96	54.61
6	passive	2	3	55.88
6	passive	3	2.99	54.61
6	passive	4	3	55.88
6	passive	5	3.02	54.61
6	passive	6	3.02	58.42
6	passive	7	3.2	57.15
6	passive	8	3.02	58.42
6	passive	9	3.07	55.88
6	passive	10	3.2	57.15
6	active	1	3.08	52.07
6	active	2	3.05	54.61
6	active	3	2.99	57.15
6	active	4	3.01	55.88
6	active	5	3.05	54.61
6	active	6	3.03	54.61
6	active	7	2.84	54.61
6	active	8	2.95	54.61
6	active	9	2.99	58.42
6	active	10	3.01	57.15
7	passive	1	3.12	52.07
7	passive	2	2.97	52.07
7	passive	3	2.92	52.07
7	passive	4	2.97	52.07
7	passive	5	2.99	53.34
7	passive	6	3.03	49.53
7	passive	7	2.98	49.53
7	passive	8	2.92	52.07
7	passive	9	2.94	49.53
7	passive	10	2.97	49.53
7	active	1	3.1	50.8
7	active	2	3.19	50.8
7	active	3	3.09	52.07
7	active	4	3.13	48.26
7	active	5	3.16	48.26
7	active	6	3.22	50.8
7	active	7	3.14	48.26
7	active	8	3.11	50.8
7	active	9	3.13	46.99
7	active	10	3.18	50.8
8	passive	1	2.93	48.26
8	passive	2	3	48.26
8	passive	3	2.89	52.07
8	passive	4	2.89	54.61
8	passive	5	2.86	52.07
8	passive	6	2.8	54.61
8	passive	7	2.88	54.61
8	passive	8	2.87	54.61
8	passive	9	2.87	54.61
8	passive	10	2.8	53.34
8	active	1	2.87	48.26
8	active	2	2.9	53.34
8	active	3	2.84	53.34
8	active	4	2.83	52.07
8	active	5	2.84	54.61
8	active	6	2.81	54.61
8	active	7	2.78	54.61
8	active	8	2.81	53.34
8	active	9	2.84	52.07
8	active	10	2.74	55.88
9	passive	1	2.91	46.99
9	passive	2	2.89	48.26
9	passive	3	2.73	49.53
9	passive	4	2.79	46.99
9	passive	5	2.78	46.99
9	passive	6	2.74	48.26
9	passive	7	2.78	49.53
9	passive	8	2.84	53.34
9	passive	9	2.82	52.07
9	passive	10	2.8	52.07
9	active	1	2.83	49.53
9	active	2	2.83	52.07
9	active	3	2.81	52.07
9	active	4	2.87	52.07
9	active	5	2.89	50.8
9	active	6	2.82	54.61
9	active	7	2.77	52.07
9	active	8	2.76	53.34
9	active	9	2.79	52.07
9	active	10	2.77	52.07
10	passive	1	2.96	40.64
10	passive	2	2.87	43.18
10	passive	3	2.93	45.72
10	passive	4	2.91	45.72
10	passive	5	2.82	45.72
10	passive	6	3.17	46.99
10	passive	7	2.91	45.72
10	passive	8	2.89	46.99
10	passive	9	2.97	46.99
10	passive	10	2.89	44.45
10	active	1	2.91	44.45
10	active	2	2.96	43.18
10	active	3	2.97	43.18
10	active	4	2.87	44.45
10	active	5	2.89	43.18
10	active	6	2.89	45.72
10	active	7	2.92	43.18
10	active	8	2.94	43.18
10	active	9	2.9	41.91
10	active	10	2.93	45.72
11	passive	1	2.98	49.53
11	passive	2	2.88	48.26
11	passive	3	2.98	50.8
11	passive	4	2.89	53.34
11	passive	5	2.94	54.61
11	passive	6	2.97	53.34
11	passive	7	3.02	53.34
11	passive	8	2.93	54.61
11	passive	9	2.88	54.61
11	passive	10	2.77	55.88
11	active	1	2.95	52.07
11	active	2	2.93	53.34
11	active	3	2.88	53.34
11	active	4	2.8	54.61
11	active	5	2.76	54.61
11	active	6	2.75	53.34
11	active	7	2.76	54.61
11	active	8	2.78	54.61
11	active	9	2.8	53.34
11	active	10	2.75	53.34
12	passive	1	2.93	48.26
12	passive	2	2.9	49.53
12	passive	3	2.89	48.26
12	passive	4	2.89	46.99
12	passive	5	2.87	48.26
12	passive	6	2.92	50.8
12	passive	7	2.93	50.8
12	passive	8	2.92	50.8
12	passive	9	2.89	52.07
12	passive	10	2.9	52.07
12	active	1	2.93	50.8
12	active	2	2.89	52.07
12	active	3	2.89	50.8
12	active	4	3	52.07
12	active	5	2.86	53.34
12	active	6	2.92	53.34
12	active	7	2.95	53.34
12	active	8	2.92	53.34
12	active	9	2.89	53.34
12	active	10	2.89	52.07
13	passive	1	2.84	41.91
13	passive	2	2.9	46.99
13	passive	3	2.83	54.61
13	passive	4	2.74	53.34
13	passive	5	2.69	53.34
13	passive	6	2.72	53.34
13	passive	7	2.79	53.34
13	passive	8	2.76	54.61
13	passive	9	2.74	55.88
13	passive	10	2.79	55.88
13	active	1	2.79	50.8
13	active	2	2.85	53.34
13	active	3	2.81	53.34
13	active	4	2.81	54.61
13	active	5	2.64	53.34
13	active	6	2.86	55.88
13	active	7	2.86	54.61
13	active	8	2.86	50.8
13	active	9	2.85	53.34
13	active	10	2.88	55.88
14	passive	1	3.22	43.18
14	passive	2	3.05	45.72
14	passive	3	3.03	46.99
14	passive	4	3.02	48.26
14	passive	5	3	46.99
14	passive	6	3.11	46.99
14	passive	7	3.08	46.99
14	passive	8	3.04	46.99
14	passive	9	3.06	46.99
14	passive	10	3.05	45.72
14	active	1	3.09	50.8
14	active	2	3.22	46.99
14	active	3	3	49.53
14	active	4	3.03	49.53
14	active	5	2.96	50.8
14	active	6	2.96	50.8
14	active	7	3	48.26
14	active	8	3.01	49.53
14	active	9	3.03	48.26
14	active	10	2.93	48.26
15	passive	1	2.96	68.58
15	passive	2	2.76	71.12
15	passive	3	2.71	71.12
15	passive	4	2.7	71.12
15	passive	5	2.64	73.66
15	passive	6	2.64	74.93
15	passive	7	2.64	74.93
15	passive	8	2.64	74.93
15	passive	9	2.64	74.93
15	passive	10	2.64	74.93
15	active	1	2.68	74.93
15	active	2	2.78	74.93
15	active	3	2.79	73.66
15	active	4	2.61	74.93
15	active	5	2.63	71.12
15	active	6	2.72	73.66
15	active	7	2.68	73.66
15	active	8	2.71	73.66
15	active	9	2.69	76.2
15	active	10	2.64	74.93
16	passive	1	2.97	50.8
16	passive	2	2.93	52.07
16	passive	3	2.78	55.88
16	passive	4	2.78	54.61
16	passive	5	2.75	58.42
16	passive	6	2.73	55.88
16	passive	7	2.76	58.42
16	passive	8	2.7	57.15
16	passive	9	2.69	55.88
16	passive	10	2.71	57.15
16	active	1	2.74	54.61
16	active	2	2.76	53.34
16	active	3	2.72	57.15
16	active	4	2.7	57.15
16	active	5	2.65	57.15
16	active	6	2.7	59.69
16	active	7	2.71	57.15
16	active	8	2.73	58.42
16	active	9	2.75	57.15
16	active	10	2.71	55.88
17	passive	1	2.72	53.34
17	passive	2	2.65	55.88
17	passive	3	2.64	54.61
17	passive	4	2.67	55.88
17	passive	5	2.62	55.88
17	passive	6	2.64	57.15
17	passive	7	2.63	57.15
17	passive	8	2.63	55.88
17	passive	9	2.65	54.61
17	passive	10	2.61	54.61
17	active	1	2.68	55.88
17	active	2	2.62	55.88
17	active	3	2.61	58.42
17	active	4	2.63	57.15
17	active	5	2.61	57.15
17	active	6	2.58	58.42
17	active	7	2.63	59.69
17	active	8	2.6	54.61
17	active	9	2.6	59.69
17	active	10	2.6	62.23
18	passive	1	2.73	49.53
18	passive	2	2.72	54.61
18	passive	3	2.73	54.61
18	passive	4	2.76	55.88
18	passive	5	2.74	57.15
18	passive	6	2.74	58.42
18	passive	7	2.8	55.88
18	passive	8	2.83	57.15
18	passive	9	2.87	58.42
18	passive	10	2.84	54.61
18	active	1	2.83	55.88
18	active	2	2.82	58.42
18	active	3	2.82	58.42
18	active	4	2.83	59.69
18	active	5	2.8	53.34
18	active	6	2.84	58.42
18	active	7	2.78	57.15
18	active	8	2.81	57.15
18	active	9	2.77	58.42
18	active	10	2.79	59.69

## Sheet: temperature
subject	condition	time	skin	muscle
1	passive	0	32.5	32.8
1	passive	1	33.38	33.1
1	passive	2	33.79	33.37
1	passive	3	34.03	33.61
1	passive	4	34.19	33.79
1	passive	5	34.37	33.95
1	passive	6	34.48	34.09
1	passive	7	34.55	34.2
1	passive	8	34.6	34.3
1	passive	9	34.62	34.33
1	passive	10	34.65	34.42
1	passive	11	33.58	34.11
1	passive	12	33.2	34.02
1	active	0	32.1	32.78
1	active	1	31.85	32.42
1	active	2	32.25	32.75
1	active	3	32.27	32.91
1	active	4	32.37	33.03
1	active	5	32.73	33.21
1	active	6	33.4	33.48
1	active	7	33.53	33.71
1	active	8	34.22	33.92
1	active	9	34.6	34
1	active	10	34.75	34.21
1	active	11	33.73	33.89
1	active	12	34.05	34.08
2	passive	0	29.84	31.26
2	passive	1	32.08	32.75
2	passive	2	33.16	33.5
2	passive	3	33.68	33.97
2	passive	4	33.98	34.27
2	passive	5	34.18	34.48
2	passive	6	34.29	34.62
2	passive	7	34.34	34.71
2	passive	8	34.37	34.76
2	passive	9	34.37	34.81
2	passive	10	34.38	34.84
2	passive	11	33.18	34.56
2	passive	12	32.83	34.34
2	active	0	29.67	31.22
2	active	1	29.82	31.34
2	active	2	29.79	31.43
2	active	3	29.89	31.41
2	active	4	30.14	31.85
2	active	5	30.49	32
2	active	6	30.76	32.36
2	active	7	31.04	32.71
2	active	8	31.3	33.01
2	active	9	31.55	33.21
2	active	10	31.84	33.65
2	active	11	32.65	33.78
2	active	12	33.17	33.96
3	passive	0	32.24	32.05
3	passive	1	33.81	33.5
3	passive	2	34.24	33.95
3	passive	3	34.47	34.21
3	passive	4	34.58	34.37
3	passive	5	34.7	34.5
3	passive	6	34.83	34.68
3	passive	7	34.89	34.77
3	passive	8	34.97	34.86
3	passive	9	35.08	34.95
3	passive	10	35.17	35.05
3	passive	11	33.84	34.85
3	passive	12	33.3	34.49
3	active	0	31.92	32.08
3	active	1	31.83	32.22
3	active	2	31.92	32.22
3	active	3	32.28	32.4
3	active	4	32.44	32.69
3	active	5	32.52	32.95
3	active	6	32.66	33.18
3	active	7	33	33.38
3	active	8	33.19	33.74
3	active	9	33.29	34.03
3	active	10	33.58	34.28
3	active	11	34.18	34.47
3	active	12	34.39	34.76
4	passive	0	32.57	32.43
4	passive	1	33.03	32.87
4	passive	2	33.45	33.25
4	passive	3	33.72	33.57
4	passive	4	33.87	33.79
4	passive	5	34.02	33.98
4	passive	6	34.19	34.14
4	passive	7	34.18	34.27
4	passive	8	34.24	34.38
4	passive	9	34.28	34.46
4	passive	10	34.37	34.54
4	passive	11	33.13	34.24
4	passive	12	32.95	34.08
4	active	0	32.3	32.68
4	active	1	32.31	32.7
4	active	2	32.19	32.98
4	active	3	32.2	32.99
4	active	4	32.33	33.08
4	active	5	32.55	33.23
4	active	6	32.94	33.44
4	active	7	33.51	33.92
4	active	8	33.65	34.03
4	active	9	33.8	34.72
4	active	10	33.91	34.95
4	active	11	33.26	34.28
4	active	12	32.94	34.85
5	passive	0	32.83	33.6
5	passive	1	34.12	34.69
5	passive	2	34.55	35.13
5	passive	3	34.86	35.37
5	passive	4	35.08	35.54
5	passive	5	35.28	35.7
5	passive	6	35.43	35.83
5	passive	7	35.58	35.96
5	passive	8	35.65	36.04
5	passive	9	35.74	36.1
5	passive	10	35.73	36.12
5	passive	11	34.58	35.99
5	passive	12	34.12	35.39
5	active	0	32.63	33.25
5	active	1	32.52	33.06
5	active	2	32.52	33.18
5	active	3	32.58	33.32
5	active	4	32.75	33.57
5	active	5	32.95	33.82
5	active	6	32.98	34.17
5	active	7	33.11	34.43
5	active	8	33.27	34.61
5	active	9	33.44	34.82
5	active	10	33.6	34.92
5	active	11	34.1	35.15
5	active	12	34.21	35.14
6	passive	0	31.5	32.96
6	passive	1	32.33	33.51
6	passive	2	32.55	33.97
6	passive	3	33.34	34.23
6	passive	4	34.64	34.41
6	passive	5	33.81	34.5
6	passive	6	33.95	34.58
6	passive	7	34.05	34.63
6	passive	8	34.16	34.68
6	passive	9	34.26	34.75
6	passive	10	34.35	34.82
6	passive	11	33.59	34.65
6	passive	12	33.03	34.33
6	active	0	31.54	32.61
6	active	1	31.24	32.07
6	active	2	31.17	32.04
6	active	3	31.19	32.19
6	active	4	31.24	32.34
6	active	5	31.32	32.55
6	active	6	31.51	32.57
6	active	7	31.74	32.99
6	active	8	31.98	33.26
6	active	9	32.18	33.64
6	active	10	32.4	33.68
6	active	11	32.08	33.87
6	active	12	33.23	34.29
7	passive	0	31.45	32.59
7	passive	1	32.41	33.15
7	passive	2	32.89	33.51
7	passive	3	33.18	33.79
7	passive	4	33.34	33.99
7	passive	5	33.47	34.1
7	passive	6	33.54	34.18
7	passive	7	33.69	34.23
7	passive	8	33.72	34.29
7	passive	9	33.78	34.35
7	passive	10	33.92	34.42
7	passive	11	32.85	34.24
7	passive	12	32.48	33.81
7	active	0	31	32.63
7	active	1	31.1	32.76
7	active	2	31.31	32.85
7	active	3	31.29	32.92
7	active	4	31.37	32.94
7	active	5	31.57	32.91
7	active	6	31.87	33.02
7	active	7	31.99	33.4
7	active	8	32.37	33.44
7	active	9	32.63	33.74
7	active	10	32.64	33.85
7	active	11	32.43	34.02
7	active	12	32.8	34.46
8	passive	0	32.48	33.79
8	passive	1	33.14	34.22
8	passive	2	33.44	34.49
8	passive	3	33.61	34.65
8	passive	4	33.79	34.81
8	passive	5	33.91	34.94
8	passive	6	34	35.04
8	passive	7	34.06	35.1
8	passive	8	34.13	35.16
8	passive	9	34.17	35.22
8	passive	10	34.24	35.29
8	passive	11	33.35	35.06
8	passive	12	33.03	34.75
8	active	0	32.47	33.88
8	active	1	32.2	34.26
8	active	2	32.34	34.73
8	active	3	32.6	34.7
8	active	4	32.84	34.04
8	active	5	32.75	34.2
8	active	6	32.98	34.35
8	active	7	33.29	34.54
8	active	8	33.74	34.77
8	active	9	33.32	34.98
8	active	10	33.55	35.09
8	active	11	33.41	35.36
8	active	12	34.05	35.74
9	passive	0	32.49	33.33
9	passive	1	33.33	33.75
9	passive	2	33.86	34.31
9	passive	3	34.29	34.68
9	passive	4	34.57	33.94
9	passive	5	34.78	35.11
9	passive	6	34.99	35.27
9	passive	7	35.09	35.39
9	passive	8	35.2	35.48
9	passive	9	35.32	35.57
9	passive	10	35.39	35.63
9	passive	11	34.21	35.26
9	passive	12	33.87	35
9	active	0	32.15	33.06
9	active	1	32.19	33.19
9	active	2	32.21	33.34
9	active	3	32.33	33.51
9	active	4	32.51	33.72
9	active	5	32.65	33.98
9	active	6	32.81	34.12
9	active	7	32.95	34.24
9	active	8	33.21	34.41
9	active	9	33.54	34.59
9	active	10	33.71	34.65
9	active	11	34.343	34.71
9	active	12	34.99	34.82
10	passive	0	32.8	33.04
10	passive	1	32.73	33.15
10	passive	2	33.04	33.35
10	passive	3	33.2	33.53
10	passive	4	33.21	33.64
10	passive	5	33.3	33.73
10	passive	6	33.42	33.81
10	passive	7	33.5	33.88
10	passive	8	33.46	33.92
10	passive	9	33.54	33.95
10	passive	10	33.66	34.03
10	passive	11	32.63	33.78
10	passive	12	32.12	33.56
10	active	0	32.59	32.83
10	active	1	31.94	32.85
10	active	2	31.98	32.92
10	active	3	32.52	33.04
10	active	4	32.68	33.26
10	active	5	32.88	33.44
10	active	6	32.92	33.75
10	active	7	33.06	33.94
10	active	8	33.11	34.07
10	active	9	33.34	34.24
10	active	10	33.54	34.42
10	active	11	33.55	34.69
10	active	12	34.09	34.92
11	passive	0	32.26	33.76
11	passive	1	33.27	34.36
11	passive	2	33.48	34.82
11	passive	3	33.59	35.03
11	passive	4	33.82	35.24
11	passive	5	33.95	35.36
11	passive	6	34.12	35.49
11	passive	7	34.29	35.58
11	passive	8	34.33	35.65
11	passive	9	34.42	35.69
11	passive	10	34.52	35.76
11	passive	11	33.77	35.72
11	passive	12	33.14	35.22
11	active	0	31.97	33.58
11	active	1	32.1	33.68
11	active	2	32.31	33.72
11	active	3	32.55	33.94
11	active	4	32.71	34.33
11	active	5	32.98	34.68
11	active	6	33.24	34.98
11	active	7	33.45	35.14
11	active	8	33.77	35.26
11	active	9	33.91	35.34
11	active	10	34.13	35.41
11	active	11	34.39	35.49
11	active	12	34.54	35.7
12	passive	0	32.71	33.79
12	passive	1	33.61	34.13
12	passive	2	33.92	34.44
12	passive	3	34.22	34.75
12	passive	4	34.49	34.99
12	passive	5	34.68	35.14
12	passive	6	34.85	35.29
12	passive	7	34.97	35.42
12	passive	8	35.01	35.54
12	passive	9	35.18	35.64
12	passive	10	35.27	35.75
12	passive	11	34.44	35.43
12	passive	12	34.19	35.23
12	active	0	32.57	33.69
12	active	1	32.11	32.87
12	active	2	32.13	33.01
12	active	3	32.24	33.47
12	active	4	32.38	33.83
12	active	5	32.56	34.18
12	active	6	32.7	34.25
12	active	7	32.83	34.16
12	active	8	32.99	34.17
12	active	9	33.11	34.28
12	active	10	33.27	34.24
12	active	11	33.25	34.79
12	active	12	33.99	35.58
13	passive	0	32.06	32.48
13	passive	1	33.46	33.56
13	passive	2	33.92	33.89
13	passive	3	34.23	34.14
13	passive	4	34.3	34.29
13	passive	5	34.4	34.45
13	passive	6	34.47	34.53
13	passive	7	34.61	34.73
13	passive	8	34.73	34.84
13	passive	9	34.77	34.91
13	passive	10	34.84	34.97
13	passive	11	33.54	34.67
13	passive	12	33.14	34.35
13	active	0	32.47	32.25
13	active	1	32.52	32.48
13	active	2	32.7	32.49
13	active	3	32.81	33.04
13	active	4	32.93	33.44
13	active	5	33.47	33.72
13	active	6	33.81	33.81
13	active	7	33.97	33.85
13	active	8	33.73	34.02
13	active	9	33.98	34.18
13	active	10	34.01	34.34
13	active	11	33.91	34.56
13	active	12	34.17	34.68
14	passive	0	31.8	33.07
14	passive	1	32.38	33.21
14	passive	2	32.68	33.46
14	passive	3	32.92	33.67
14	passive	4	33.07	33.79
14	passive	5	33.22	33.89
14	passive	6	33.38	34.01
14	passive	7	33.47	34.1
14	passive	8	33.99	34.17
14	passive	9	33.69	34.25
14	passive	10	33.7	34.3
14	passive	11	32.42	33.87
14	passive	12	32.2	33.63
14	active	0	31.5	32.89
14	active	1	31.71	32.95
14	active	2	31.93	33.01
14	active	3	32.21	33.34
14	active	4	32.44	33.59
14	active	5	32.61	33.71
14	active	6	32.84	33.94
14	active	7	33.1	34
14	active	8	33.32	34.23
14	active	9	33.51	34.51
14	active	10	33.83	34.82
14	active	11	34.1	34.99
14	active	12	34.32	35.31
15	passive	0	31.2	33.01
15	passive	1	32.31	33.55
15	passive	2	32.59	33.79
15	passive	3	32.8	33.97
15	passive	4	32.94	34.08
15	passive	5	33.05	34.17
15	passive	6	33.19	34.24
15	passive	7	33.26	34.32
15	passive	8	33.36	34.4
15	passive	9	33.44	34.48
15	passive	10	33.51	34.51
15	passive	11	32.75	34.39
15	passive	12	32.49	34.17
15	active	0	31.35	33.03
15	active	1	31.37	33.06
15	active	2	31.49	33.48
15	active	3	31.79	33.57
15	active	4	31.88	33.7
15	active	5	32.27	33.92
15	active	6	32.47	34.06
15	active	7	32.89	34.5
15	active	8	33.41	34.53
15	active	9	33.67	34.78
15	active	10	33.88	34.84
15	active	11	33.97	35.15
15	active	12	34.28	35.22
16	passive	0	30.53	31.74
16	passive	1	32.83	32.68
16	passive	2	33.58	33.3
16	passive	3	33.88	33.6
16	passive	4	34.3	33.89
16	passive	5	34.47	34.14
16	passive	6	34.53	34.29
16	passive	7	34.46	34.37
16	passive	8	34.51	34.44
16	passive	9	34.52	34.51
16	passive	10	34.47	34.54
16	passive	11	33.39	34.33
16	passive	12	32.83	34.09
16	active	0	30.7	31.6
16	active	1	30.42	31.67
16	active	2	30.44	31.69
16	active	3	30.72	32.35
16	active	4	30.81	32.45
16	active	5	30.88	32.75
16	active	6	30.93	33.16
16	active	7	31.35	33.59
16	active	8	31.88	34.01
16	active	9	32.24	34.41
16	active	10	32.53	34.79
16	active	11	33.48	34.97
16	active	12	34.04	35.29
17	passive	0	31.21	32.44
17	passive	1	32.27	32.83
17	passive	2	32.57	33.07
17	passive	3	32.67	33.23
17	passive	4	32.8	33.36
17	passive	5	32.85	33.44
17	passive	6	32.97	33.56
17	passive	7	33.04	33.66
17	passive	8	33.13	33.72
17	passive	9	33.18	33.81
17	passive	10	33.19	33.86
17	passive	11	32.33	33.69
17	passive	12	32	33.61
17	active	0	31.4	32.15
17	active	1	29.54	32.2
17	active	2	29.84	32.39
17	active	3	30.39	33.04
17	active	4	30.83	33.58
17	active	5	31.42	34.02
17	active	6	31.87	34.7
17	active	7	32.13	35
17	active	8	32.41	35.29
17	active	9	32.49	35.35
17	active	10	32.7	35.58
17	active	11	34.35	35.86
17	active	12	34.43	36.21
18	passive	0	32.4	33.35
18	passive	1	34.06	34.2
18	passive	2	34.41	34.55
18	passive	3	34.6	34.72
18	passive	4	34.71	34.83
18	passive	5	34.8	34.92
18	passive	6	34.87	34.99
18	passive	7	34.93	35.05
18	passive	8	34.96	35.1
18	passive	9	34.99	35.15
18	passive	10	35.04	35.19
18	passive	11	33.7	34.83
18	passive	12	33.32	34.48
18	active	0	32.3	33.33
18	active	1	31.88	32.58
18	active	2	31.12	33.11
18	active	3	31.74	33.19
18	active	4	31.82	33.77
18	active	5	31.91	33.88
18	active	6	31.97	34.07
18	active	7	31.8	34.27
18	active	8	32.24	34.5
18	active	9	32.56	34.48
18	active	10	32.76	34.77
18	active	11	33.68	34.97
18	active	12	34.23	35.25

## Sheet: BLC_VAS
subject	condition	time	BLC	VAS
1	passive	1	1.6	1
1	passive	2	2.1	3
1	passive	3	5.9	8
1	active	1	2	1
1	active	2	1.9	1
1	active	3	5.8	3
2	passive	1	1.7	4
2	passive	2	1.8	4
2	passive	3	12.4	7
2	active	1	1.7	5
2	active	2	5.5	5
2	active	3	12.7	8
3	passive	1	0.4	7
3	passive	2	0.8	7
3	passive	3	11	10
3	active	1	1	3
3	active	2	5.7	5
3	active	3	8.2	7
4	passive	1	2.3	7
4	passive	2	2.5	6
4	passive	3	18.9	8
4	active	1	1.8	5
4	active	2	5.2	5
4	active	3	16.9	7
5	passive	1	1.4	8
5	passive	2	1.2	5
5	passive	3	17.6	5
5	active	1	1.7	5
5	active	2	4.4	4
5	active	3	12.6	2
6	passive	1	1.4	7
6	passive	2	1.4	5
6	passive	3	11.8	9
6	active	1	1.4	8
6	active	2	7.3	9
6	active	3	12.8	9
7	passive	1	1.1	9
7	passive	2	0.7	7
7	passive	3	8.1	5
7	active	1	1.4	4
7	active	2	1.1	5
7	active	3	11.8	7
8	passive	1	0.9	1
8	passive	2	1	1
8	passive	3	10.1	2
8	active	1	1.3	2
8	active	2	2.9	3
8	active	3	11.1	5
9	passive	1	0.7	5
9	passive	2	2.7	6
9	passive	3	7.9	7
9	active	1	1.4	6
9	active	2	2.7	5
9	active	3	13.5	8
10	passive	1	0.6	3
10	passive	2	1.5	3
10	passive	3	5.1	5
10	active	1	1.2	3
10	active	2	1.5	4
10	active	3	4.1	6
11	passive	1	2.1	4
11	passive	2	1.1	2
11	passive	3	8	6
11	active	1	1.3	3
11	active	2	3.1	2
11	active	3	9.9	1
12	passive	1	1.4	3
12	passive	2	1	2
12	passive	3	11.2	7
12	active	1	0.6	2
12	active	2	5.7	4
12	active	3	10.2	6
13	passive	1	2.3	3
13	passive	2	1.3	4
13	passive	3	8.3	6
13	active	1	1.7	1
13	active	2	6.1	2
13	active	3	15	4
14	passive	1	1.8	3
14	passive	2	1.2	2
14	passive	3	8.1	7
14	active	1	0.9	3
14	active	2	5.7	3
14	active	3	6.8	5
15	passive	1	1.7	5
15	passive	2	1.8	5
15	passive	3	5.6	2
15	active	1	1.8	4
15	active	2	2.7	2
15	active	3	6	2
16	passive	1	0.8	2
16	passive	2	0.8	2
16	passive	3	4.4	4
16	active	1	0.9	2
16	active	2	7.9	2
16	active	3	10	5
17	passive	1	0.8	4
17	passive	2	3.6	5
17	passive	3	8.2	3
17	active	1	1.2	2
17	active	2	2.4	2
17	active	3	6.9	5
18	passive	1	1.7	2
18	passive	2	1	1
18	passive	3	6.3	7
18	active	1	1.9	1
18	active	2	2.8	1
18	active	3	8.9	2

## Sheet: bpm_kcal
subject	condition	time	bpm	kcal
1	active	0	70	0
1	active	1	127	6
1	active	2	162	15
1	active	3	167	27
1	active	4	168	41
1	active	5	165	53
1	active	6	169	63
1	active	7	169	77
1	active	8	171	90
1	active	9	170	102
1	active	10	170	112
1	active	11	109	125
1	active	12	99	137
1	active	13	100	140
1	active	14	112	153
1	active	15	115	157
1	active	16	164	166
1	active	17	163	176
1	active	18	173	188
1	active	19	174	202
1	active	20	187	213
1	active	21	180	228
1	active	22	189	241
1	active	23	176	256
1	active	24	191	268
1	active	25	182	283
1	active	26	160	295
1	active	27	159	306
1	active	28	151	316
1	active	29	185	328
1	active	30	181	342
1	active	31	185	352
1	active	32	182	367
1	active	33	188	380
1	active	34	174	397
1	active	35	184	408
1	active	36	184	425
1	active	37	189	437
1	active	38	185	452
2	active	0	78	0
2	active	1	155	14
2	active	2	167	30
2	active	3	174	47
2	active	4	180	66
2	active	5	184	86
2	active	6	186	107
2	active	7	183	127
2	active	8	191	149
2	active	9	191	171
2	active	10	189	192
2	active	11	154	211
2	active	12	116	223
2	active	13	117	235
2	active	14	116	255
2	active	15	118	170
2	active	16	176	294
2	active	17	173	314
2	active	18	193	323
2	active	19	187	356
2	active	20	180	377
2	active	21	184	399
2	active	22	180	419
2	active	23	186	442
2	active	24	196	465
2	active	25	190	484
2	active	26	170	503
2	active	27	152	519
2	active	28	156	535
2	active	29	173	551
2	active	30	194	569
2	active	31	180	591
2	active	32	196	611
2	active	33	187	634
2	active	34	195	654
2	active	35	184	676
2	active	36	197	697
2	active	37	190	720
2	active	38	201	748
3	active	0	79	0
3	active	1	145	13
3	active	2	164	26
3	active	3	168	43
3	active	4	169	61
3	active	5	170	79
3	active	6	173	97
3	active	7	175	115
3	active	8	175	134
3	active	9	177	154
3	active	10	175	173
3	active	11	147	193
3	active	12	119	204
3	active	13	119	210
3	active	14	120	232
3	active	15	121	245
3	active	16	176	271
3	active	17	169	293
3	active	18	183	312
3	active	19	174	333
3	active	20	191	356
3	active	21	184	375
3	active	22	195	400
3	active	23	183	420
3	active	24	197	441
3	active	25	190	465
3	active	26	133	483
3	active	27	129	496
3	active	28	122	509
3	active	29	180	516
3	active	30	176	532
3	active	31	190	549
3	active	32	183	568
3	active	33	192	590
3	active	34	194	611
3	active	35	188	656
3	active	36	196	684
3	active	37	191	701
3	active	38	187	721
4	active	0	62	0
4	active	1	142	11
4	active	2	158	28
4	active	3	163	44
4	active	4	165	58
4	active	5	167	75
4	active	6	173	96
4	active	7	173	115
4	active	8	171	133
4	active	9	176	149
4	active	10	178	168
4	active	11	165	187
4	active	12	128	202
4	active	13	130	217
4	active	14	132	240
4	active	15	132	261
4	active	16	182	275
4	active	17	169	300
4	active	18	190	318
4	active	19	180	340
4	active	20	193	357
4	active	21	190	381
4	active	22	194	406
4	active	23	192	426
4	active	24	194	455
4	active	25	190	471
4	active	26	169	491
4	active	27	161	507
4	active	28	153	523
4	active	29	177	542
4	active	30	191	560
4	active	31	190	584
4	active	32	195	604
4	active	33	180	625
4	active	34	194	648
4	active	35	183	670
4	active	36	195	692
4	active	37	193	714
4	active	38	196	738
5	active	0	67	0
5	active	1	136	8
5	active	2	153	24
5	active	3	162	41
5	active	4	164	55
5	active	5	165	75
5	active	6	169	87
5	active	7	170	107
5	active	8	170	125
5	active	9	169	136
5	active	10	170	157
5	active	11	130	180
5	active	12	123	185
5	active	13	124	202
5	active	14	125	215
5	active	15	127	229
5	active	16	158	254
5	active	17	164	274
5	active	18	177	289
5	active	19	174	308
5	active	20	182	327
5	active	21	173	347
5	active	22	182	365
5	active	23	177	393
5	active	24	184	408
5	active	25	182	426
5	active	26	141	444
5	active	27	131	459
5	active	28	124	469
5	active	29	173	484
5	active	30	167	490
5	active	31	170	508
5	active	32	169	528
5	active	33	178	550
5	active	34	179	565
5	active	35	162	586
5	active	36	184	600
5	active	37	175	624
5	active	38	185	643
6	active	0	72	0
6	active	1	154	9
6	active	2	155	16
6	active	3	160	25
6	active	4	167	41
6	active	5	166	58
6	active	6	172	75
6	active	7	168	93
6	active	8	173	111
6	active	9	177	129
6	active	10	176	148
6	active	11	156	165
6	active	12	126	178
6	active	13	127	205
6	active	14	129	246
6	active	15	131	275
6	active	16	178	304
6	active	17	169	323
6	active	18	183	342
6	active	19	175	362
6	active	20	184	388
6	active	21	175	401
6	active	22	168	428
6	active	23	187	458
6	active	24	182	470
6	active	25	175	485
6	active	26	167	501
6	active	27	143	518
6	active	28	150	528
6	active	29	173	543
6	active	30	181	563
6	active	31	175	585
6	active	32	185	602
6	active	33	184	622
6	active	34	190	644
6	active	35	179	663
6	active	36	185	684
6	active	37	188	708
6	active	38	187	726
7	active	0	65	0
7	active	1	141	12
7	active	2	160	27
7	active	3	172	44
7	active	4	175	62
7	active	5	175	81
7	active	6	178	100
7	active	7	179	119
7	active	8	180	139
7	active	9	181	159
7	active	10	181	179
7	active	11	139	196
7	active	12	114	206
7	active	13	115	220
7	active	14	117	241
7	active	15	123	250
7	active	16	156	260
7	active	17	150	276
7	active	18	172	292
7	active	19	163	311
7	active	20	185	329
7	active	21	172	349
7	active	22	176	367
7	active	23	186	388
7	active	24	190	408
7	active	25	186	431
7	active	26	148	449
7	active	27	141	466
7	active	28	172	480
7	active	29	187	494
7	active	30	184	515
7	active	31	187	533
7	active	32	185	558
7	active	33	194	574
7	active	34	186	596
7	active	35	195	616
7	active	36	182	638
7	active	37	197	654
7	active	38	148	680
8	active	0	58	0
8	active	1	135	8
8	active	2	140	23
8	active	3	145	32
8	active	4	146	44
8	active	5	146	56
8	active	6	148	70
8	active	7	149	81
8	active	8	149	95
8	active	9	152	110
8	active	10	151	122
8	active	11	121	136
8	active	12	99	143
8	active	13	100	152
8	active	14	102	163
8	active	15	105	174
8	active	16	145	188
8	active	17	142	200
8	active	18	161	218
8	active	19	140	230
8	active	20	158	243
8	active	21	145	259
8	active	22	169	273
8	active	23	156	289
8	active	24	141	302
8	active	25	159	315
8	active	26	128	325
8	active	27	123	334
8	active	28	122	347
8	active	29	133	362
8	active	30	159	374
8	active	31	168	392
8	active	32	162	410
8	active	33	168	423
8	active	34	162	437
8	active	35	167	455
8	active	36	168	470
8	active	37	157	487
8	active	38	168	499
9	active	0	74	0
9	active	1	125	8
9	active	2	133	17
9	active	3	131	29
9	active	4	138	41
9	active	5	135	53
9	active	6	142	66
9	active	7	140	78
9	active	8	142	91
9	active	9	143	104
9	active	10	143	117
9	active	11	128	124
9	active	12	84	138
9	active	13	89	141
9	active	14	90	153
9	active	15	90	158
9	active	16	153	173
9	active	17	146	190
9	active	18	168	204
9	active	19	152	219
9	active	20	172	236
9	active	21	162	252
9	active	22	177	270
9	active	23	157	286
9	active	24	177	304
9	active	25	163	318
9	active	26	142	331
9	active	27	128	343
9	active	28	120	351
9	active	29	137	374
9	active	30	162	383
9	active	31	138	400
9	active	32	169	413
9	active	33	152	429
9	active	34	173	446
9	active	35	163	464
9	active	36	175	485
9	active	37	166	496
9	active	38	176	515
10	active	0	78	0
10	active	1	112	3
10	active	2	128	14
10	active	3	134	26
10	active	4	135	40
10	active	5	137	50
10	active	6	138	60
10	active	7	135	72
10	active	8	143	87
10	active	9	139	100
10	active	10	140	112
10	active	11	113	123
10	active	12	93	130
10	active	13	97	136
10	active	14	99	144
10	active	15	99	151
10	active	16	134	167
10	active	17	139	176
10	active	18	149	187
10	active	19	150	201
10	active	20	154	214
10	active	21	152	230
10	active	22	160	244
10	active	23	157	260
10	active	24	159	274
10	active	25	157	290
10	active	26	131	307
10	active	27	130	315
10	active	28	125	324
10	active	29	145	335
10	active	30	154	366
10	active	31	148	381
10	active	32	156	396
10	active	33	156	412
10	active	34	161	426
10	active	35	156	442
10	active	36	160	459
10	active	37	161	485
10	active	38	149	501
11	active	0	63	0
11	active	1	148	12
11	active	2	157	27
11	active	3	162	43
11	active	4	168	57
11	active	5	165	77
11	active	6	172	95
11	active	7	172	113
11	active	8	174	131
11	active	9	172	150
11	active	10	174	168
11	active	11	144	186
11	active	12	103	200
11	active	13	110	217
11	active	14	109	228
11	active	15	109	237
11	active	16	167	247
11	active	17	171	265
11	active	18	181	282
11	active	19	180	303
11	active	20	186	321
11	active	21	181	346
11	active	22	169	364
11	active	23	186	381
11	active	24	164	401
11	active	25	184	424
11	active	26	162	444
11	active	27	142	471
11	active	28	134	486
11	active	29	144	500
11	active	30	178	523
11	active	31	163	539
11	active	32	184	563
11	active	33	175	576
11	active	34	180	603
11	active	35	178	618
11	active	36	178	646
11	active	37	181	659
11	active	38	177	676
12	active	0	72	0
12	active	1	144	17
12	active	2	159	27
12	active	3	168	39
12	active	4	169	51
12	active	5	174	61
12	active	6	175	76
12	active	7	176	89
12	active	8	176	102
12	active	9	178	115
12	active	10	173	129
12	active	11	145	140
12	active	12	124	148
12	active	13	126	161
12	active	14	128	182
12	active	15	130	191
12	active	16	173	206
12	active	17	168	219
12	active	18	181	231
12	active	19	171	245
12	active	20	184	258
12	active	21	182	273
12	active	22	187	286
12	active	23	186	301
12	active	24	189	319
12	active	25	165	328
12	active	26	164	343
12	active	27	161	353
12	active	28	154	364
12	active	29	182	378
12	active	30	184	391
12	active	31	171	402
12	active	32	183	416
12	active	33	175	430
12	active	34	184	443
12	active	35	172	458
12	active	36	184	472
12	active	37	185	487
12	active	38	186	500
13	active	0	64	0
13	active	1	155	13
13	active	2	167	26
13	active	3	173	47
13	active	4	175	65
13	active	5	179	85
13	active	6	185	108
13	active	7	182	121
13	active	8	183	145
13	active	9	184	161
13	active	10	183	185
13	active	11	154	203
13	active	12	123	215
13	active	13	126	243
13	active	14	130	251
13	active	15	130	285
13	active	16	176	304
13	active	17	164	327
13	active	18	190	344
13	active	19	178	363
13	active	20	192	385
13	active	21	184	417
13	active	22	194	431
13	active	23	177	450
13	active	24	192	469
13	active	25	189	484
13	active	26	143	501
13	active	27	154	517
13	active	28	168	534
13	active	29	177	555
13	active	30	186	574
13	active	31	171	616
13	active	32	185	645
13	active	33	182	665
13	active	34	193	680
13	active	35	194	697
13	active	36	183	727
13	active	37	188	744
13	active	38	191	764
14	active	0	67	0
14	active	1	138	14
14	active	2	148	29
14	active	3	166	45
14	active	4	171	62
14	active	5	173	80
14	active	6	174	99
14	active	7	178	118
14	active	8	178	138
14	active	9	183	159
14	active	10	180	179
14	active	11	132	199
14	active	12	108	200
14	active	13	112	221
14	active	14	115	233
14	active	15	115	250
14	active	16	135	265
14	active	17	158	283
14	active	18	179	307
14	active	19	168	317
14	active	20	185	337
14	active	21	177	358
14	active	22	188	381
14	active	23	175	403
14	active	24	192	426
14	active	25	181	441
14	active	26	152	469
14	active	27	168	485
14	active	28	151	501
14	active	29	188	520
14	active	30	174	538
14	active	31	189	561
14	active	32	174	583
14	active	33	192	602
14	active	34	174	625
14	active	35	192	645
14	active	36	180	668
14	active	37	195	688
14	active	38	179	711
15	active	0	78	0
15	active	1	120	15
15	active	2	123	38
15	active	3	129	49
15	active	4	129	60
15	active	5	126	69
15	active	6	130	83
15	active	7	126	94
15	active	8	131	108
15	active	9	133	118
15	active	10	135	129
15	active	11	108	140
15	active	12	102	146
15	active	13	112	125
15	active	14	115	137
15	active	15	115	161
15	active	16	124	180
15	active	17	143	189
15	active	18	145	200
15	active	19	159	214
15	active	20	154	230
15	active	21	163	244
15	active	22	151	263
15	active	23	168	278
15	active	24	144	294
15	active	25	167	309
15	active	26	149	326
15	active	27	126	339
15	active	28	116	348
15	active	29	115	357
15	active	30	156	373
15	active	31	134	390
15	active	32	156	403
15	active	33	146	418
15	active	34	166	434
15	active	35	148	453
15	active	36	163	470
15	active	37	148	483
15	active	38	166	503
16	active	0	66	0
16	active	1	122	8
16	active	2	127	19
16	active	3	128	30
16	active	4	129	42
16	active	5	126	53
16	active	6	127	64
16	active	7	129	75
16	active	8	133	87
16	active	9	133	99
16	active	10	133	111
16	active	11	99	121
16	active	12	85	123
16	active	13	100	128
16	active	14	113	136
16	active	15	115	146
16	active	16	139	150
16	active	17	119	163
16	active	18	151	171
16	active	19	131	186
16	active	20	159	200
16	active	21	139	213
16	active	22	156	225
16	active	23	141	240
16	active	24	163	253
16	active	25	150	270
16	active	26	126	276
16	active	27	120	285
16	active	28	108	292
16	active	29	116	302
16	active	30	152	311
16	active	31	133	326
16	active	32	157	343
16	active	33	140	356
16	active	34	158	368
16	active	35	147	384
16	active	36	162	397
16	active	37	151	413
16	active	38	157	426
17	active	0	57	0
17	active	1	131	15
17	active	2	149	31
17	active	3	154	44
17	active	4	156	56
17	active	5	154	74
17	active	6	162	90
17	active	7	157	106
17	active	8	159	122
17	active	9	159	139
17	active	10	158	155
17	active	11	120	171
17	active	12	100	176
17	active	13	113	193
17	active	14	115	201
17	active	15	117	221
17	active	16	164	249
17	active	17	166	267
17	active	18	173	283
17	active	19	166	302
17	active	20	176	318
17	active	21	167	338
17	active	22	178	354
17	active	23	170	373
17	active	24	176	389
17	active	25	178	409
17	active	26	143	425
17	active	27	129	437
17	active	28	125	446
17	active	29	171	463
17	active	30	164	481
17	active	31	167	496
17	active	32	177	515
17	active	33	181	535
17	active	34	170	555
17	active	35	180	572
17	active	36	177	592
17	active	37	180	610
17	active	38	179	630
18	active	0	68	0
18	active	1	135	9
18	active	2	144	25
18	active	3	148	36
18	active	4	151	51
18	active	5	154	66
18	active	6	154	81
18	active	7	161	97
18	active	8	162	114
18	active	9	156	133
18	active	10	163	147
18	active	11	131	162
18	active	12	116	174
18	active	13	120	197
18	active	14	122	210
18	active	15	125	223
18	active	16	149	235
18	active	17	154	251
18	active	18	163	267
18	active	19	145	289
18	active	20	170	296
18	active	21	170	315
18	active	22	163	328
18	active	23	172	350
18	active	24	175	365
18	active	25	178	382
18	active	26	176	394
18	active	27	172	411
18	active	28	178	423
18	active	29	163	445
18	active	30	162	460
18	active	31	169	479
18	active	32	161	497
18	active	33	176	511
18	active	34	175	531
18	active	35	177	558
18	active	36	175	568
18	active	37	171	585
18	active	38	178	605
1	passive	0	72	0
1	passive	1	75	4
1	passive	2	62	7
1	passive	3	68	8
1	passive	4	63	10
1	passive	5	73	13
1	passive	6	71	15
1	passive	7	72	17
1	passive	8	66	19
1	passive	9	69	21
1	passive	10	70	23
1	passive	11	100	27
1	passive	12	66	31
1	passive	13	70	36
1	passive	14	75	43
1	passive	15	82	56
1	passive	16	169	74
1	passive	17	175	92
1	passive	18	177	108
1	passive	19	177	129
1	passive	20	167	145
1	passive	21	180	167
1	passive	22	176	184
1	passive	23	186	205
1	passive	24	180	223
1	passive	25	185	245
1	passive	26	158	261
1	passive	27	153	277
1	passive	28	151	291
1	passive	29	158	305
1	passive	30	180	328
1	passive	31	161	342
1	passive	32	185	362
1	passive	33	169	381
1	passive	34	188	402
1	passive	35	163	420
1	passive	36	188	441
1	passive	37	166	460
1	passive	38	191	481
2	passive	0	69	0
2	passive	1	76	3
2	passive	2	74	6
2	passive	3	73	8
2	passive	4	73	10
2	passive	5	73	12
2	passive	6	70	14
2	passive	7	70	16
2	passive	8	69	18
2	passive	9	72	20
2	passive	10	70	22
2	passive	11	88	27
2	passive	12	74	29
2	passive	13	80	35
2	passive	14	82	44
2	passive	15	85	49
2	passive	16	163	61
2	passive	17	178	80
2	passive	18	185	98
2	passive	19	191	120
2	passive	20	193	141
2	passive	21	191	168
2	passive	22	198	186
2	passive	23	202	210
2	passive	24	201	238
2	passive	25	195	257
2	passive	26	169	277
2	passive	27	152	299
2	passive	28	144	311
2	passive	29	171	323
2	passive	30	197	346
2	passive	31	194	368
2	passive	32	189	407
2	passive	33	189	415
2	passive	34	206	438
2	passive	35	186	464
2	passive	36	198	488
2	passive	37	187	506
2	passive	38	202	533
3	passive	0	87	0
3	passive	1	75	4
3	passive	2	73	6
3	passive	3	79	8
3	passive	4	72	10
3	passive	5	72	12
3	passive	6	72	13
3	passive	7	70	15
3	passive	8	71	16
3	passive	9	69	18
3	passive	10	72	19
3	passive	11	85	23
3	passive	12	89	29
3	passive	13	93	34
3	passive	14	95	38
3	passive	15	98	45
3	passive	16	158	52
3	passive	17	167	72
3	passive	18	178	87
3	passive	19	173	110
3	passive	20	176	123
3	passive	21	174	147
3	passive	22	178	171
3	passive	23	180	194
3	passive	24	189	206
3	passive	25	192	216
3	passive	26	149	230
3	passive	27	128	248
3	passive	28	126	258
3	passive	29	165	269
3	passive	30	172	285
3	passive	31	176	303
3	passive	32	180	320
3	passive	33	178	341
3	passive	34	180	359
3	passive	35	175	376
3	passive	36	185	394
3	passive	37	180	413
3	passive	38	182	431
4	passive	0	59	0
4	passive	1	87	2
4	passive	2	94	4
4	passive	3	82	7
4	passive	4	83	10
4	passive	5	89	12
4	passive	6	85	15
4	passive	7	100	19
4	passive	8	84	21
4	passive	9	89	24
4	passive	10	90	30
4	passive	11	93	33
4	passive	12	92	39
4	passive	13	95	48
4	passive	14	98	57
4	passive	15	98	70
4	passive	16	145	83
4	passive	17	169	110
4	passive	18	171	120
4	passive	19	177	137
4	passive	20	182	161
4	passive	21	182	182
4	passive	22	185	212
4	passive	23	187	221
4	passive	24	184	244
4	passive	25	191	259
4	passive	26	150	293
4	passive	27	141	305
4	passive	28	143	318
4	passive	29	181	334
4	passive	30	184	355
4	passive	31	179	369
4	passive	32	186	398
4	passive	33	189	419
4	passive	34	187	442
4	passive	35	187	460
4	passive	36	193	483
4	passive	37	190	504
4	passive	38	192	528
5	passive	0	67	0
5	passive	1	80	4
5	passive	2	81	7
5	passive	3	85	9
5	passive	4	82	12
5	passive	5	83	14
5	passive	6	80	16
5	passive	7	78	19
5	passive	8	80	21
5	passive	9	77	24
5	passive	10	83	27
5	passive	11	115	32
5	passive	12	92	39
5	passive	13	100	46
5	passive	14	103	55
5	passive	15	105	68
5	passive	16	167	82
5	passive	17	177	98
5	passive	18	185	120
5	passive	19	177	142
5	passive	20	183	159
5	passive	21	188	161
5	passive	22	192	207
5	passive	23	188	230
5	passive	24	191	252
5	passive	25	188	274
5	passive	26	184	285
5	passive	27	158	299
5	passive	28	154	314
5	passive	29	160	328
5	passive	30	189	350
5	passive	31	189	372
5	passive	32	192	395
5	passive	33	179	417
5	passive	34	182	433
5	passive	35	188	463
5	passive	36	194	481
5	passive	37	198	512
5	passive	38	198	523
6	passive	0	78	0
6	passive	1	76	7
6	passive	2	75	9
6	passive	3	76	12
6	passive	4	72	14
6	passive	5	79	17
6	passive	6	76	19
6	passive	7	76	22
6	passive	8	78	24
6	passive	9	80	27
6	passive	10	76	29
6	passive	11	83	33
6	passive	12	84	37
6	passive	13	90	48
6	passive	14	93	59
6	passive	15	95	65
6	passive	16	154	77
6	passive	17	153	92
6	passive	18	158	107
6	passive	19	171	125
6	passive	20	183	144
6	passive	21	169	163
6	passive	22	185	181
6	passive	23	174	204
6	passive	24	185	221
6	passive	25	176	240
6	passive	26	169	258
6	passive	27	160	274
6	passive	28	146	289
6	passive	29	168	303
6	passive	30	180	323
6	passive	31	187	348
6	passive	32	186	359
6	passive	33	186	385
6	passive	34	184	403
6	passive	35	188	426
6	passive	36	188	444
6	passive	37	183	464
6	passive	38	188	482
7	passive	0	78	0
7	passive	1	93	5
7	passive	2	86	8
7	passive	3	84	11
7	passive	4	84	14
7	passive	5	85	17
7	passive	6	84	19
7	passive	7	84	22
7	passive	8	87	25
7	passive	9	85	28
7	passive	10	88	31
7	passive	11	89	35
7	passive	12	79	38
7	passive	13	82	54
7	passive	14	85	62
7	passive	15	87	71
7	passive	16	138	87
7	passive	17	159	103
7	passive	18	161	117
7	passive	19	172	134
7	passive	20	175	151
7	passive	21	174	186
7	passive	22	189	196
7	passive	23	188	207
7	passive	24	175	223
7	passive	25	189	243
7	passive	26	148	261
7	passive	27	121	277
7	passive	28	129	286
7	passive	29	171	293
7	passive	30	168	313
7	passive	31	187	332
7	passive	32	173	350
7	passive	33	196	371
7	passive	34	177	390
7	passive	35	198	413
7	passive	36	185	433
7	passive	37	176	455
7	passive	38	197	470
8	passive	0	57	0
8	passive	1	61	3
8	passive	2	57	5
8	passive	3	55	6
8	passive	4	57	7
8	passive	5	57	9
8	passive	6	56	10
8	passive	7	57	11
8	passive	8	55	13
8	passive	9	57	14
8	passive	10	59	24
8	passive	11	76	18
8	passive	12	59	19
8	passive	13	64	23
8	passive	14	67	29
8	passive	15	69	33
8	passive	16	142	43
8	passive	17	147	57
8	passive	18	159	68
8	passive	19	150	86
8	passive	20	156	97
8	passive	21	154	116
8	passive	22	169	130
8	passive	23	154	147
8	passive	24	165	161
8	passive	25	160	178
8	passive	26	127	190
8	passive	27	123	200
8	passive	28	120	211
8	passive	29	152	223
8	passive	30	145	238
8	passive	31	166	252
8	passive	32	147	269
8	passive	33	168	283
8	passive	34	151	300
8	passive	35	173	315
8	passive	36	157	348
8	passive	37	164	369
8	passive	38	170	380
9	passive	0	76	0
9	passive	1	63	8
9	passive	2	65	9
9	passive	3	69	11
9	passive	4	71	13
9	passive	5	73	15
9	passive	6	66	17
9	passive	7	70	19
9	passive	8	66	20
9	passive	9	69	22
9	passive	10	68	24
9	passive	11	80	27
9	passive	12	60	30
9	passive	13	70	35
9	passive	14	73	40
9	passive	15	75	45
9	passive	16	154	54
9	passive	17	145	69
9	passive	18	169	82
9	passive	19	156	99
9	passive	20	169	116
9	passive	21	166	131
9	passive	22	179	147
9	passive	23	160	166
9	passive	24	182	182
9	passive	25	170	202
9	passive	26	130	217
9	passive	27	122	227
9	passive	28	113	234
9	passive	29	112	247
9	passive	30	164	252
9	passive	31	152	269
9	passive	32	180	284
9	passive	33	167	303
9	passive	34	180	321
9	passive	35	171	337
9	passive	36	182	357
9	passive	37	177	377
9	passive	38	189	397
10	passive	0	78	0
10	passive	1	67	5
10	passive	2	62	7
10	passive	3	68	9
10	passive	4	61	10
10	passive	5	63	12
10	passive	6	64	14
10	passive	7	68	16
10	passive	8	62	18
10	passive	9	75	19
10	passive	10	68	22
10	passive	11	78	24
10	passive	12	78	27
10	passive	13	82	36
10	passive	14	87	41
10	passive	15	100	48
10	passive	16	107	54
10	passive	17	145	66
10	passive	18	153	79
10	passive	19	158	94
10	passive	20	166	108
10	passive	21	163	125
10	passive	22	167	143
10	passive	23	160	160
10	passive	24	164	173
10	passive	25	162	195
10	passive	26	135	204
10	passive	27	116	216
10	passive	28	116	225
10	passive	29	159	238
10	passive	30	158	253
10	passive	31	156	268
10	passive	32	159	283
10	passive	33	163	298
10	passive	34	170	316
10	passive	35	166	332
10	passive	36	172	350
10	passive	37	175	386
10	passive	38	140	390
11	passive	0	65	0
11	passive	1	70	5
11	passive	2	73	10
11	passive	3	72	12
11	passive	4	76	14
11	passive	5	74	16
11	passive	6	75	18
11	passive	7	72	20
11	passive	8	76	22
11	passive	9	75	25
11	passive	10	72	27
11	passive	11	71	30
11	passive	12	73	35
11	passive	13	78	40
11	passive	14	80	46
11	passive	15	83	55
11	passive	16	143	60
11	passive	17	155	75
11	passive	18	157	90
11	passive	19	159	107
11	passive	20	153	120
11	passive	21	172	139
11	passive	22	153	152
11	passive	23	164	155
11	passive	24	163	161
11	passive	25	181	184
11	passive	26	126	203
11	passive	27	120	216
11	passive	28	119	228
11	passive	29	173	237
11	passive	30	171	242
11	passive	31	179	257
11	passive	32	180	277
11	passive	33	185	298
11	passive	34	186	316
11	passive	35	188	338
11	passive	36	186	357
11	passive	37	177	380
11	passive	38	187	399
12	passive	0	72	0
12	passive	1	88	3
12	passive	2	83	5
12	passive	3	88	8
12	passive	4	83	11
12	passive	5	88	14
12	passive	6	86	17
12	passive	7	93	21
12	passive	8	79	24
12	passive	9	89	27
12	passive	10	79	30
12	passive	11	111	36
12	passive	12	75	39
12	passive	13	78	51
12	passive	14	80	59
12	passive	15	83	72
12	passive	16	168	95
12	passive	17	165	104
12	passive	18	179	122
12	passive	19	163	139
12	passive	20	181	158
12	passive	21	169	175
12	passive	22	184	194
12	passive	23	170	212
12	passive	24	184	231
12	passive	25	174	249
12	passive	26	154	269
12	passive	27	145	285
12	passive	28	142	299
12	passive	29	164	313
12	passive	30	178	327
12	passive	31	182	347
12	passive	32	175	364
12	passive	33	176	387
12	passive	34	184	402
12	passive	35	186	422
12	passive	36	178	441
12	passive	37	189	465
12	passive	38	184	484
13	passive	0	56	0
13	passive	1	86	3
13	passive	2	81	5
13	passive	3	83	8
13	passive	4	82	12
13	passive	5	84	15
13	passive	6	90	17
13	passive	7	88	22
13	passive	8	69	25
13	passive	9	72	18
13	passive	10	70	22
13	passive	11	88	25
13	passive	12	74	28
13	passive	13	80	30
13	passive	14	82	33
13	passive	15	86	38
13	passive	16	163	45
13	passive	17	178	60
13	passive	18	185	82
13	passive	19	191	100
13	passive	20	193	115
13	passive	21	191	134
13	passive	22	198	146
13	passive	23	202	168
13	passive	24	201	185
13	passive	25	195	212
13	passive	26	169	225
13	passive	27	152	234
13	passive	28	144	247
13	passive	29	171	252
13	passive	30	197	269
13	passive	31	194	284
13	passive	32	189	303
13	passive	33	189	321
13	passive	34	206	337
13	passive	35	186	357
13	passive	36	198	377
13	passive	37	187	397
13	passive	38	202	415
14	passive	0	68	0
14	passive	1	63	4
14	passive	2	62	5
14	passive	3	61	7
14	passive	4	62	8
14	passive	5	62	9
14	passive	6	60	11
14	passive	7	59	12
14	passive	8	60	14
14	passive	9	59	15
14	passive	10	61	16
14	passive	11	85	19
14	passive	12	61	21
14	passive	13	70	27
14	passive	14	75	29
14	passive	15	77	33
14	passive	16	151	39
14	passive	17	129	55
14	passive	18	167	68
14	passive	19	142	87
14	passive	20	172	99
14	passive	21	156	117
14	passive	22	176	133
14	passive	23	158	150
14	passive	24	152	165
14	passive	25	177	184
14	passive	26	133	200
14	passive	27	142	213
14	passive	28	139	226
14	passive	29	138	240
14	passive	30	173	253
14	passive	31	150	271
14	passive	32	174	287
14	passive	33	154	305
14	passive	34	179	325
14	passive	35	163	341
14	passive	36	178	364
14	passive	37	167	378
14	passive	38	184	395
15	passive	0	76	0
15	passive	1	68	1
15	passive	2	65	2
15	passive	3	68	5
15	passive	4	66	7
15	passive	5	68	8
15	passive	6	66	10
15	passive	7	65	12
15	passive	8	64	14
15	passive	9	58	16
15	passive	10	63	18
15	passive	11	86	20
15	passive	12	63	24
15	passive	13	70	28
15	passive	14	73	31
15	passive	15	77	35
15	passive	16	130	43
15	passive	17	121	54
15	passive	18	130	64
15	passive	19	130	76
15	passive	20	153	91
15	passive	21	143	105
15	passive	22	157	118
15	passive	23	135	132
15	passive	24	154	145
15	passive	25	141	159
15	passive	26	122	170
15	passive	27	138	184
15	passive	28	128	193
15	passive	29	166	207
15	passive	30	140	220
15	passive	31	166	236
15	passive	32	154	252
15	passive	33	171	267
15	passive	34	157	284
15	passive	35	172	299
15	passive	36	171	317
15	passive	37	174	344
15	passive	38	157	357
16	passive	0	66	0
16	passive	1	65	4
16	passive	2	57	6
16	passive	3	57	7
16	passive	4	70	9
16	passive	5	61	10
16	passive	6	56	12
16	passive	7	60	13
16	passive	8	63	15
16	passive	9	59	17
16	passive	10	55	19
16	passive	11	77	21
16	passive	12	56	22
16	passive	13	60	25
16	passive	14	63	29
16	passive	15	66	32
16	passive	16	116	37
16	passive	17	126	46
16	passive	18	137	56
16	passive	19	115	67
16	passive	20	136	75
16	passive	21	127	85
16	passive	22	139	96
16	passive	23	137	109
16	passive	24	136	119
16	passive	25	146	133
16	passive	26	115	143
16	passive	27	117	152
16	passive	28	115	161
16	passive	29	131	169
16	passive	30	141	182
16	passive	31	148	195
16	passive	32	129	207
16	passive	33	122	216
16	passive	34	151	231
16	passive	35	142	244
16	passive	36	163	257
16	passive	37	129	270
16	passive	38	162	286
17	passive	0	59	0
17	passive	1	65	4
17	passive	2	63	6
17	passive	3	67	7
17	passive	4	69	10
17	passive	5	64	12
17	passive	6	66	14
17	passive	7	70	15
17	passive	8	69	17
17	passive	9	68	19
17	passive	10	79	21
17	passive	11	84	24
17	passive	12	72	26
17	passive	13	76	30
17	passive	14	77	35
17	passive	15	80	40
17	passive	16	146	49
17	passive	17	162	69
17	passive	18	168	82
17	passive	19	168	100
17	passive	20	173	122
17	passive	21	165	137
17	passive	22	172	154
17	passive	23	150	177
17	passive	24	168	190
17	passive	25	164	211
17	passive	26	126	227
17	passive	27	114	236
17	passive	28	114	243
17	passive	29	166	257
17	passive	30	153	280
17	passive	31	171	292
17	passive	32	162	314
17	passive	33	176	328
17	passive	34	164	351
17	passive	35	170	387
17	passive	36	177	407
17	passive	37	162	423
17	passive	38	114	446
18	passive	0	64	0
18	passive	1	88	3
18	passive	2	90	6
18	passive	3	91	8
18	passive	4	89	12
18	passive	5	93	15
18	passive	6	94	18
18	passive	7	93	21
18	passive	8	88	24
18	passive	9	88	27
18	passive	10	84	30
18	passive	11	105	36
18	passive	12	92	40
18	passive	13	100	45
18	passive	14	102	52
18	passive	15	102	57
18	passive	16	148	76
18	passive	17	153	91
18	passive	18	170	107
18	passive	19	150	127
18	passive	20	177	141
18	passive	21	168	159
18	passive	22	178	176
18	passive	23	174	196
18	passive	24	175	213
18	passive	25	176	230
18	passive	26	150	249
18	passive	27	134	262
18	passive	28	142	275
18	passive	29	155	288
18	passive	30	173	299
18	passive	31	158	319
18	passive	32	175	338
18	passive	33	169	355
18	passive	34	181	376
18	passive	35	162	393
18	passive	33	181	413
18	passive	34	163	432
18	passive	35	185	451
